# Supplementary material for: miR-18a expression correlates with ATM and p53 levels and poor prognosis in lymphomas
Source: J Cancer. 2023 May 8;14(8):1301–8. doi: 10.7150/jca.83854 (PMC10240661; doi:10.7150/jca.83854)
Supplement: Supplementary file 1 — Supplementary table. [file jcav14p1301s1.xlsx]

## Sheet: Sheet1
Supplementary Table 1: miRTarBase software to predict the potential downstream genes of miR-18a
ID	Species(miRNA)	Species(Target)	miRNA	Target	Reporter assay	Western blot	qPCR	Microarray	NGS	pSILAC	Other	CLIP-Seq	Sum
MIRT000703	hsa	hsa	hsa-miR-18a-5p	ESR1	1	1	1	1	1	0	1	0	6
MIRT000792	hsa	hsa	hsa-miR-18a-5p	IGF2BP2	0	0	0	1	0	0	0	0	1
MIRT003370	hsa	hsa	hsa-miR-18a-5p	PTEN	1	1	1	0	0	0	1	0	4
MIRT004174	hsa	hsa	hsa-miR-18a-5p	CTGF	1	1	0	1	0	0	1	0	4
MIRT004311	hsa	hsa	hsa-miR-18a-5p	NCOA3	0	1	0	0	0	0	1	0	2
MIRT004383	hsa	hsa	hsa-miR-18a-5p	CCNL1	0	0	0	1	0	0	1	0	2
MIRT004384	hsa	hsa	hsa-miR-18a-5p	SPPL3	0	0	0	0	0	0	1	0	1
MIRT004385	hsa	hsa	hsa-miR-18a-5p	CSRNP3	0	0	0	1	0	0	1	0	2
MIRT004386	hsa	hsa	hsa-miR-18a-5p	THRA	0	0	0	1	0	0	1	0	2
MIRT004387	hsa	hsa	hsa-miR-18a-5p	TNFSF11	1	0	0	1	0	0	1	0	3
MIRT004545	hsa	hsa	hsa-miR-18a-5p	NR3C1	1	1	0	0	0	0	1	0	3
MIRT004547	hsa	hsa	hsa-miR-18a-5p	TSC22D3	0	0	1	0	1	0	1	1	4
MIRT004569	hsa	hsa	hsa-miR-18a-5p	BCL2L11	0	0	0	0	0	0	1	0	1
MIRT004587	hsa	hsa	hsa-miR-18a-5p	HIF1A	1	1	1	0	1	0	0	1	5
MIRT004592	hsa	hsa	hsa-miR-18a-5p	TGFBR2	1	0	0	1	0	0	1	0	3
MIRT004665	hsa	rno	hsa-miR-18a-5p	Prmt5	0	1	1	1	0	0	1	0	4
MIRT004666	hsa	rno	hsa-miR-18a-5p	Myc	0	1	1	1	0	0	1	0	4
MIRT004736	hsa	hsa	hsa-miR-18a-5p	SMAD4	1	1	1	1	0	0	1	0	5
MIRT005361	hsa	hsa	hsa-miR-18a-5p	HSF2	1	1	1	0	0	0	1	0	4
MIRT006118	hsa	hsa	hsa-miR-18a-5p	ATM	1	1	1	0	1	0	0	1	5
MIRT006613	mmu	mmu	hsa-miR-18a-5p	Smad2	1	1	1	0	0	0	0	0	3
MIRT006614	mmu	mmu	hsa-miR-18a-5p	Smad4	1	1	1	0	0	0	0	0	3
MIRT006817	hsa	hsa	hsa-miR-18a-5p	NEDD9	0	1	1	0	0	0	0	0	2
MIRT006818	hsa	hsa	hsa-miR-18a-5p	CDK19	0	1	1	0	0	0	0	0	2
MIRT007178	hsa	hsa	hsa-miR-18a-5p	DICER1	1	1	1	1	1	0	0	0	5
MIRT007323	hsa	hsa	hsa-miR-18a-5p	SMAD3	0	1	0	0	0	0	0	0	1
MIRT031310	hsa	hsa	hsa-miR-18a-5p	THBS1	0	0	0	0	0	0	1	0	1
MIRT031311	hsa	hsa	hsa-miR-18a-5p	ZFAND5	0	0	0	0	1	0	0	0	1
MIRT031312	hsa	hsa	hsa-miR-18a-5p	LMNB2	0	0	0	0	1	0	0	0	1
MIRT031313	hsa	hsa	hsa-miR-18a-5p	FAM127B	0	0	0	0	1	0	0	0	1
MIRT031314	hsa	hsa	hsa-miR-18a-5p	PAFAH1B1	0	0	0	0	1	0	0	0	1
MIRT031315	hsa	hsa	hsa-miR-18a-5p	RAB23	0	0	0	0	1	0	0	0	1
MIRT031316	hsa	hsa	hsa-miR-18a-5p	MID1	0	0	0	0	1	0	0	0	1
MIRT031317	hsa	hsa	hsa-miR-18a-5p	ZNF711	0	0	0	0	1	0	0	0	1
MIRT031318	hsa	hsa	hsa-miR-18a-5p	MOB4	0	0	0	0	1	0	0	0	1
MIRT031319	hsa	hsa	hsa-miR-18a-5p	SON	0	0	0	0	1	0	0	0	1
MIRT031320	hsa	hsa	hsa-miR-18a-5p	SLC36A1	0	0	0	0	1	0	0	0	1
MIRT031321	hsa	hsa	hsa-miR-18a-5p	ACTL6A	0	0	0	0	1	0	0	0	1
MIRT031322	hsa	hsa	hsa-miR-18a-5p	CKAP5	0	0	0	0	1	0	0	0	1
MIRT031323	hsa	hsa	hsa-miR-18a-5p	PSMB5	0	0	0	0	1	0	0	0	1
MIRT031324	hsa	hsa	hsa-miR-18a-5p	TMUB2	0	0	0	0	1	0	0	0	1
MIRT031325	hsa	hsa	hsa-miR-18a-5p	NCOA6	0	0	0	0	1	0	0	0	1
MIRT031326	hsa	hsa	hsa-miR-18a-5p	POGK	0	0	0	0	1	0	0	0	1
MIRT031327	hsa	hsa	hsa-miR-18a-5p	KIAA0907	0	0	0	0	1	0	0	0	1
MIRT031328	hsa	hsa	hsa-miR-18a-5p	DCUN1D3	0	0	0	0	1	0	0	0	1
MIRT031329	hsa	hsa	hsa-miR-18a-5p	GABPA	0	0	0	0	1	0	0	0	1
MIRT031330	hsa	hsa	hsa-miR-18a-5p	PCNP	0	0	0	0	1	0	0	0	1
MIRT031331	hsa	hsa	hsa-miR-18a-5p	HNRNPR	0	0	0	0	1	0	0	0	1
MIRT031332	hsa	hsa	hsa-miR-18a-5p	RASSF3	0	0	0	0	1	0	0	0	1
MIRT031333	hsa	hsa	hsa-miR-18a-5p	HOXA9	0	0	0	0	1	0	0	0	1
MIRT031334	hsa	hsa	hsa-miR-18a-5p	ZNF33A	0	0	0	0	1	0	0	0	1
MIRT031335	hsa	hsa	hsa-miR-18a-5p	ACIN1	0	0	0	0	1	0	0	0	1
MIRT031336	hsa	hsa	hsa-miR-18a-5p	FEM1C	0	0	0	0	1	0	0	0	1
MIRT031337	hsa	hsa	hsa-miR-18a-5p	ZNF708	0	0	0	0	1	0	0	0	1
MIRT031338	hsa	hsa	hsa-miR-18a-5p	EZR	0	0	0	0	1	0	0	0	1
MIRT031339	hsa	hsa	hsa-miR-18a-5p	SERTAD3	0	0	0	0	1	0	0	0	1
MIRT031340	hsa	hsa	hsa-miR-18a-5p	FAM120C	0	0	0	0	1	0	0	0	1
MIRT031341	hsa	hsa	hsa-miR-18a-5p	PPP1CB	0	0	0	0	1	0	0	0	1
MIRT031342	hsa	hsa	hsa-miR-18a-5p	UBE2G1	0	0	0	0	1	0	0	0	1
MIRT031343	hsa	hsa	hsa-miR-18a-5p	UBL5	0	0	0	0	1	0	0	0	1
MIRT031344	hsa	hsa	hsa-miR-18a-5p	UBTD2	0	0	0	0	1	0	0	0	1
MIRT031345	hsa	hsa	hsa-miR-18a-5p	SUPT7L	0	0	0	0	1	0	0	1	2
MIRT031346	hsa	hsa	hsa-miR-18a-5p	AP3S2	0	0	0	0	1	0	0	1	2
MIRT031347	hsa	hsa	hsa-miR-18a-5p	SYPL1	0	0	0	0	1	0	0	0	1
MIRT031348	hsa	hsa	hsa-miR-18a-5p	CA12	0	0	0	0	1	0	0	1	2
MIRT031349	hsa	hsa	hsa-miR-18a-5p	TNRC6B	0	0	0	0	1	0	0	0	1
MIRT031350	hsa	hsa	hsa-miR-18a-5p	CTDSPL	0	0	0	0	1	0	0	0	1
MIRT031351	hsa	hsa	hsa-miR-18a-5p	RAB5A	0	0	0	0	1	0	0	0	1
MIRT031352	hsa	hsa	hsa-miR-18a-5p	PARD6B	0	0	0	0	1	0	0	1	2
MIRT031353	hsa	hsa	hsa-miR-18a-5p	HMGCS1	0	0	0	0	1	0	0	0	1
MIRT031354	hsa	hsa	hsa-miR-18a-5p	XYLT2	0	0	0	0	1	0	0	0	1
MIRT031355	hsa	hsa	hsa-miR-18a-5p	DAAM2	0	0	0	0	1	0	0	0	1
MIRT031356	hsa	hsa	hsa-miR-18a-5p	PDE4D	0	0	0	0	1	0	0	1	2
MIRT031357	hsa	hsa	hsa-miR-18a-5p	CA13	0	0	0	0	1	0	0	0	1
MIRT031358	hsa	hsa	hsa-miR-18a-5p	GIGYF1	0	0	0	0	1	0	0	1	2
MIRT031359	hsa	hsa	hsa-miR-18a-5p	MAP7D1	0	0	0	0	1	0	0	0	1
MIRT031360	hsa	hsa	hsa-miR-18a-5p	CREBL2	0	0	1	0	1	0	0	1	3
MIRT050649	hsa	hsa	hsa-miR-18a-5p	ETS2	0	0	0	0	1	0	0	0	1
MIRT050650	hsa	hsa	hsa-miR-18a-5p	ZNF703	0	0	0	0	1	0	0	0	1
MIRT050651	hsa	hsa	hsa-miR-18a-5p	ZC3H18	0	0	0	0	1	0	0	0	1
MIRT050652	hsa	hsa	hsa-miR-18a-5p	RBPJ	0	0	0	0	1	0	0	0	1
MIRT050653	hsa	hsa	hsa-miR-18a-5p	DDAH1	0	0	0	0	1	0	0	0	1
MIRT050654	hsa	hsa	hsa-miR-18a-5p	ZSWIM6	0	0	0	0	1	0	0	0	1
MIRT050655	hsa	hsa	hsa-miR-18a-5p	MXD3	0	0	0	0	1	0	0	0	1
MIRT050656	hsa	hsa	hsa-miR-18a-5p	IRS4	0	0	0	0	1	0	0	0	1
MIRT050657	hsa	hsa	hsa-miR-18a-5p	MSL3	0	0	0	0	1	0	0	0	1
MIRT050658	hsa	hsa	hsa-miR-18a-5p	ATP1A1	0	0	0	0	1	0	0	0	1
MIRT050659	hsa	hsa	hsa-miR-18a-5p	AFF4	0	0	0	0	1	0	0	0	1
MIRT050660	hsa	hsa	hsa-miR-18a-5p	EEF2	0	0	0	0	1	0	0	0	1
MIRT050661	hsa	hsa	hsa-miR-18a-5p	PELP1	0	0	0	0	1	0	0	0	1
MIRT050662	hsa	hsa	hsa-miR-18a-5p	DDX5	0	0	0	0	1	0	0	0	1
MIRT050663	hsa	hsa	hsa-miR-18a-5p	PON2	0	0	0	0	1	0	0	0	1
MIRT050664	hsa	hsa	hsa-miR-18a-5p	TLE3	0	0	0	0	1	0	0	0	1
MIRT050665	hsa	hsa	hsa-miR-18a-5p	YBX3	0	0	0	0	1	0	0	0	1
MIRT050666	hsa	hsa	hsa-miR-18a-5p	RPL9	0	0	0	0	1	0	0	0	1
MIRT050667	hsa	hsa	hsa-miR-18a-5p	STX12	0	0	0	0	1	0	0	0	1
MIRT050668	hsa	hsa	hsa-miR-18a-5p	RICTOR	0	0	0	0	1	0	0	0	1
MIRT050669	hsa	hsa	hsa-miR-18a-5p	LRIG3	0	0	0	0	1	0	0	0	1
MIRT050670	hsa	hsa	hsa-miR-18a-5p	CIZ1	0	0	0	0	1	0	0	0	1
MIRT050671	hsa	hsa	hsa-miR-18a-5p	GCH1	0	0	0	0	1	0	0	0	1
MIRT050672	hsa	hsa	hsa-miR-18a-5p	GNB2L1	0	0	0	0	1	0	0	0	1
MIRT050673	hsa	hsa	hsa-miR-18a-5p	DCAF7	0	0	0	0	1	0	0	1	2
MIRT050674	hsa	hsa	hsa-miR-18a-5p	TNPO1	0	0	0	0	1	0	0	0	1
MIRT050675	hsa	hsa	hsa-miR-18a-5p	ZMYND8	0	0	0	0	1	0	0	0	1
MIRT050676	hsa	hsa	hsa-miR-18a-5p	ZFP36L2	0	0	0	0	1	0	0	0	1
MIRT050677	hsa	hsa	hsa-miR-18a-5p	MCM5	0	0	0	0	1	0	0	0	1
MIRT050678	hsa	hsa	hsa-miR-18a-5p	ERRFI1	0	0	0	0	1	0	0	0	1
MIRT050679	hsa	hsa	hsa-miR-18a-5p	EEF1A1	0	0	0	0	1	0	0	0	1
MIRT050680	hsa	hsa	hsa-miR-18a-5p	IGHMBP2	0	0	0	0	1	0	0	0	1
MIRT050681	hsa	hsa	hsa-miR-18a-5p	RPL7A	0	0	0	0	1	0	0	0	1
MIRT050682	hsa	hsa	hsa-miR-18a-5p	TUT1	0	0	0	0	1	0	0	0	1
MIRT050683	hsa	hsa	hsa-miR-18a-5p	TCP1	0	0	0	0	1	0	0	0	1
MIRT050684	hsa	hsa	hsa-miR-18a-5p	DIAPH1	0	0	0	0	1	0	0	0	1
MIRT050685	hsa	hsa	hsa-miR-18a-5p	CUL4A	0	0	0	0	1	0	0	0	1
MIRT050686	hsa	hsa	hsa-miR-18a-5p	ZNF770	0	0	0	0	1	0	0	0	1
MIRT050687	hsa	hsa	hsa-miR-18a-5p	COX7B	0	0	0	0	1	0	0	0	1
MIRT050688	hsa	hsa	hsa-miR-18a-5p	MATR3	0	0	0	0	1	0	0	0	1
MIRT050689	hsa	hsa	hsa-miR-18a-5p	CCT6A	0	0	0	0	1	0	0	0	1
MIRT050690	hsa	hsa	hsa-miR-18a-5p	PPIA	0	0	0	0	1	0	0	0	1
MIRT050691	hsa	hsa	hsa-miR-18a-5p	UBQLN4	0	0	0	0	1	0	0	0	1
MIRT050692	hsa	hsa	hsa-miR-18a-5p	CANX	0	0	0	0	1	0	0	0	1
MIRT050693	hsa	hsa	hsa-miR-18a-5p	NBEA	0	0	0	0	1	0	0	0	1
MIRT050694	hsa	hsa	hsa-miR-18a-5p	FAM104A	0	0	0	0	1	0	0	0	1
MIRT050695	hsa	hsa	hsa-miR-18a-5p	PI4KB	0	0	0	0	1	0	0	0	1
MIRT050696	hsa	hsa	hsa-miR-18a-5p	AHRR	0	0	0	0	1	0	0	0	1
MIRT050697	hsa	hsa	hsa-miR-18a-5p	MDC1	0	0	0	0	1	0	0	0	1
MIRT050698	hsa	hsa	hsa-miR-18a-5p	SASS6	0	0	0	0	1	0	0	0	1
MIRT050699	hsa	hsa	hsa-miR-18a-5p	RNF4	0	0	0	0	1	0	0	0	1
MIRT050700	hsa	hsa	hsa-miR-18a-5p	ACAP3	0	0	0	0	1	0	0	0	1
MIRT050701	hsa	hsa	hsa-miR-18a-5p	GDAP2	0	0	0	0	1	0	0	0	1
MIRT050702	hsa	hsa	hsa-miR-18a-5p	CXorf40B	0	0	0	0	1	0	0	0	1
MIRT050703	hsa	hsa	hsa-miR-18a-5p	EIF4EBP2	0	0	0	0	1	0	0	0	1
MIRT050704	hsa	hsa	hsa-miR-18a-5p	DCTN2	0	0	0	0	1	0	0	0	1
MIRT050705	hsa	hsa	hsa-miR-18a-5p	RABAC1	0	0	0	0	1	0	0	0	1
MIRT050706	hsa	hsa	hsa-miR-18a-5p	ZMYM3	0	0	0	0	1	0	0	0	1
MIRT050707	hsa	hsa	hsa-miR-18a-5p	LRRC41	0	0	0	0	1	0	0	0	1
MIRT050708	hsa	hsa	hsa-miR-18a-5p	CDC20	0	0	0	0	1	0	0	0	1
MIRT050709	hsa	hsa	hsa-miR-18a-5p	SERBP1	0	0	0	0	1	0	0	0	1
MIRT050710	hsa	hsa	hsa-miR-18a-5p	UBC	0	0	0	0	1	0	0	0	1
MIRT050711	hsa	hsa	hsa-miR-18a-5p	PNPO	0	0	0	0	1	0	0	0	1
MIRT050712	hsa	hsa	hsa-miR-18a-5p	TRAPPC1	0	0	0	0	1	0	0	0	1
MIRT050713	hsa	hsa	hsa-miR-18a-5p	LARGE	0	0	0	0	1	0	0	0	1
MIRT050714	hsa	hsa	hsa-miR-18a-5p	FAM173B	0	0	0	0	1	0	0	0	1
MIRT050715	hsa	hsa	hsa-miR-18a-5p	BVES	0	0	0	0	1	0	0	0	1
MIRT050716	hsa	hsa	hsa-miR-18a-5p	PDIK1L	0	0	0	0	1	0	0	0	1
MIRT050717	hsa	hsa	hsa-miR-18a-5p	WAC	0	0	0	0	1	0	0	0	1
MIRT050718	hsa	hsa	hsa-miR-18a-5p	SMCHD1	0	0	0	0	1	0	0	0	1
MIRT050719	hsa	hsa	hsa-miR-18a-5p	SRSF6	0	0	0	0	1	0	0	0	1
MIRT050720	hsa	hsa	hsa-miR-18a-5p	PAPSS2	0	0	0	0	1	0	0	0	1
MIRT050721	hsa	hsa	hsa-miR-18a-5p	ARVCF	0	0	0	0	1	0	0	0	1
MIRT050722	hsa	hsa	hsa-miR-18a-5p	PCNA	0	0	0	0	1	0	0	0	1
MIRT050723	hsa	hsa	hsa-miR-18a-5p	SEC24B	0	0	0	0	1	0	0	0	1
MIRT050724	hsa	hsa	hsa-miR-18a-5p	HERC1	0	0	0	0	1	0	0	0	1
MIRT050725	hsa	hsa	hsa-miR-18a-5p	PKMYT1	0	0	0	0	1	0	0	0	1
MIRT050726	hsa	hsa	hsa-miR-18a-5p	KIAA0100	0	0	0	0	1	0	0	0	1
MIRT050727	hsa	hsa	hsa-miR-18a-5p	GLRX5	0	0	0	0	1	0	0	0	1
MIRT050728	hsa	hsa	hsa-miR-18a-5p	ABR	0	0	0	0	1	0	0	0	1
MIRT050729	hsa	hsa	hsa-miR-18a-5p	WWTR1	0	0	0	0	1	0	0	0	1
MIRT050730	hsa	hsa	hsa-miR-18a-5p	IRGQ	0	0	0	0	1	0	0	0	1
MIRT050731	hsa	hsa	hsa-miR-18a-5p	TCEA2	0	0	0	0	1	0	0	0	1
MIRT050732	hsa	hsa	hsa-miR-18a-5p	CDCA5	0	0	0	0	1	0	0	0	1
MIRT050733	hsa	hsa	hsa-miR-18a-5p	ETFA	0	0	0	0	1	0	0	0	1
MIRT050734	hsa	hsa	hsa-miR-18a-5p	VPS37A	0	0	0	0	1	0	0	0	1
MIRT050735	hsa	hsa	hsa-miR-18a-5p	RNF157	0	0	0	0	1	0	0	1	2
MIRT050736	hsa	hsa	hsa-miR-18a-5p	TXNDC15	0	0	0	0	1	0	0	0	1
MIRT050737	hsa	hsa	hsa-miR-18a-5p	ORAI3	0	0	0	0	1	0	0	0	1
MIRT050738	hsa	hsa	hsa-miR-18a-5p	B4GALT1	0	0	0	0	1	0	0	0	1
MIRT050739	hsa	hsa	hsa-miR-18a-5p	ADAM15	0	0	0	0	1	0	0	0	1
MIRT052968	hsa	hsa	hsa-miR-18a-5p	PHLPP1	1	0	0	0	0	0	0	0	1
MIRT053024	hsa	hsa	hsa-miR-18a-5p	PIAS3	1	0	1	0	0	0	0	0	2
MIRT053297	hsa	hsa	hsa-miR-18a-5p	BCL2	1	1	1	0	0	0	0	0	3
MIRT068860	hsa	hsa	hsa-miR-18a-5p	UTP14C	0	0	0	0	1	0	0	1	2
MIRT081709	hsa	hsa	hsa-miR-18a-5p	ZNF507	0	0	0	0	1	0	0	1	2
MIRT085092	hsa	hsa	hsa-miR-18a-5p	IFNAR2	0	0	0	0	1	0	0	1	2
MIRT087387	hsa	hsa	hsa-miR-18a-5p	AGFG1	0	0	0	0	1	0	0	1	2
MIRT090332	hsa	hsa	hsa-miR-18a-5p	SEC61A1	0	0	0	0	1	0	0	1	2
MIRT091937	hsa	hsa	hsa-miR-18a-5p	ZBTB47	0	0	0	0	1	0	0	1	2
MIRT094297	hsa	hsa	hsa-miR-18a-5p	LIN54	0	0	0	0	1	0	0	1	2
MIRT098545	hsa	hsa	hsa-miR-18a-5p	TBPL1	0	0	0	0	1	0	0	1	2
MIRT099596	hsa	hsa	hsa-miR-18a-5p	ID4	0	0	0	0	1	0	0	1	2
MIRT105324	hsa	hsa	hsa-miR-18a-5p	CLN8	0	0	0	0	1	0	0	1	2
MIRT109229	hsa	hsa	hsa-miR-18a-5p	VMA21	0	0	0	0	1	0	0	1	2
MIRT114158	hsa	hsa	hsa-miR-18a-5p	FBXL3	0	0	0	0	1	0	0	1	2
MIRT148275	hsa	hsa	hsa-miR-18a-5p	RNF138	0	0	0	0	1	0	0	1	2
MIRT191107	hsa	hsa	hsa-miR-18a-5p	ARF6	0	0	0	0	1	0	0	1	2
MIRT194879	hsa	hsa	hsa-miR-18a-5p	DCTN5	0	0	0	0	1	0	0	1	2
MIRT195612	hsa	hsa	hsa-miR-18a-5p	FAM195A	0	0	0	0	1	0	0	1	2
MIRT196599	hsa	hsa	hsa-miR-18a-5p	TAOK1	0	0	0	0	1	0	0	1	2
MIRT202401	hsa	hsa	hsa-miR-18a-5p	RBM38	0	0	0	0	1	0	0	1	2
MIRT205503	hsa	hsa	hsa-miR-18a-5p	SP100	0	0	0	0	1	0	0	1	2
MIRT207427	hsa	hsa	hsa-miR-18a-5p	MRPL35	0	0	0	0	1	0	0	1	2
MIRT273157	hsa	hsa	hsa-miR-18a-5p	RAD51AP1	0	0	0	0	1	0	0	1	2
MIRT282668	hsa	hsa	hsa-miR-18a-5p	SYNM	0	0	0	0	1	0	0	1	2
MIRT302632	hsa	hsa	hsa-miR-18a-5p	CRIM1	0	0	0	0	1	0	0	1	2
MIRT313685	hsa	hsa	hsa-miR-18a-5p	ITGA2	0	0	0	0	1	0	0	1	2
MIRT387526	hsa	hsa	hsa-miR-18a-5p	SMAD2	1	0	0	1	0	0	0	0	2
MIRT438457	hsa	hsa	hsa-miR-18a-5p	SDC4	1	0	1	0	0	0	0	0	2
MIRT438460	hsa	hsa	hsa-miR-18a-5p	STK4	1	1	1	0	0	0	0	0	3
MIRT438474	hsa	hsa	hsa-miR-18a-5p	BCL2L10	1	0	0	0	0	0	0	0	1
MIRT438477	hsa	hsa	hsa-miR-18a-5p	FCGR2B	0	1	1	0	0	0	0	0	2
MIRT438693	hsa	hsa	hsa-miR-18a-5p	NEO1	0	1	1	0	0	0	0	0	2
MIRT438786	hsa	hsa	hsa-miR-18a-5p	FAS	0	0	1	0	0	0	0	0	1
MIRT438792	hsa	hsa	hsa-miR-18a-5p	TP53	0	0	1	0	0	0	0	0	1
MIRT438809	hsa	hsa	hsa-miR-18a-5p	DNMT1	1	0	0	0	0	0	0	0	1
MIRT442747	hsa	hsa	hsa-miR-18a-5p	PTCHD1	0	0	0	0	1	0	0	1	2
MIRT445126	hsa	hsa	hsa-miR-18a-5p	DCAF4	0	0	0	0	1	0	0	1	2
MIRT449547	hsa	hsa	hsa-miR-18a-5p	PCDH9	0	0	0	0	1	0	0	1	2
MIRT455222	hsa	hsa	hsa-miR-18a-5p	GNL1	0	0	0	0	1	0	0	1	2
MIRT455405	hsa	hsa	hsa-miR-18a-5p	PLA2G2F	0	0	0	0	1	0	0	1	2
MIRT456069	hsa	hsa	hsa-miR-18a-5p	SLC25A28	0	0	0	0	1	0	0	1	2
MIRT456383	hsa	hsa	hsa-miR-18a-5p	CRB1	0	0	0	0	1	0	0	1	2
MIRT456575	hsa	hsa	hsa-miR-18a-5p	TOMM20	0	0	0	0	1	0	0	1	2
MIRT458082	hsa	hsa	hsa-miR-18a-5p	RNLS	0	0	0	0	1	0	0	1	2
MIRT464247	hsa	hsa	hsa-miR-18a-5p	VCP	0	0	0	0	1	0	0	1	2
MIRT464927	hsa	hsa	hsa-miR-18a-5p	TXNIP	0	0	0	0	1	0	0	1	2
MIRT465069	hsa	hsa	hsa-miR-18a-5p	TSR1	0	0	0	0	1	0	0	1	2
MIRT469497	hsa	hsa	hsa-miR-18a-5p	RDH10	0	0	0	0	1	0	0	1	2
MIRT470207	hsa	hsa	hsa-miR-18a-5p	PSAT1	0	0	0	0	1	0	0	1	2
MIRT472577	hsa	hsa	hsa-miR-18a-5p	NACC1	0	0	0	0	1	0	0	1	2
MIRT477186	hsa	hsa	hsa-miR-18a-5p	F3	0	0	0	0	1	0	0	1	2
MIRT478408	hsa	hsa	hsa-miR-18a-5p	DCAF8	0	0	0	0	1	0	0	1	2
MIRT480209	hsa	hsa	hsa-miR-18a-5p	CAD	0	0	0	0	1	0	0	1	2
MIRT484174	hsa	hsa	hsa-miR-18a-5p	WDR82P1	0	0	0	0	1	0	0	1	2
MIRT485167	hsa	hsa	hsa-miR-18a-5p	RAB5C	0	0	0	0	1	0	0	1	2
MIRT493761	hsa	hsa	hsa-miR-18a-5p	GNAS	0	0	0	0	1	0	0	1	2
MIRT505625	hsa	hsa	hsa-miR-18a-5p	SLC25A37	0	0	0	0	1	0	0	1	2
MIRT512897	hsa	hsa	hsa-miR-18a-5p	RAP1A	0	0	0	0	1	0	0	1	2
MIRT513477	hsa	hsa	hsa-miR-18a-5p	ZNF132	0	0	0	0	1	0	0	1	2
MIRT515179	hsa	hsa	hsa-miR-18a-5p	AHI1	0	0	0	0	1	0	0	1	2
MIRT517531	hsa	hsa	hsa-miR-18a-5p	ITM2C	0	0	0	0	1	0	0	1	2
MIRT519502	hsa	hsa	hsa-miR-18a-5p	MAPK13	0	0	0	0	1	0	0	1	2
MIRT521853	hsa	hsa	hsa-miR-18a-5p	PNISR	0	0	0	0	1	0	0	1	2
MIRT525968	hsa	hsa	hsa-miR-18a-5p	ZNF585B	0	0	0	0	1	0	0	1	2
MIRT536621	hsa	hsa	hsa-miR-18a-5p	IRF2	1	1	1	0	1	0	0	1	5
MIRT544442	hsa	hsa	hsa-miR-18a-5p	ZNF460	0	0	0	0	1	0	0	1	2
MIRT546589	hsa	hsa	hsa-miR-18a-5p	SAR1A	0	0	0	0	1	0	0	1	2
MIRT546676	hsa	hsa	hsa-miR-18a-5p	RPS6KA5	0	0	0	0	1	0	0	1	2
MIRT546690	hsa	hsa	hsa-miR-18a-5p	RORA	0	0	0	0	1	0	0	1	2
MIRT546763	hsa	hsa	hsa-miR-18a-5p	RLIM	0	0	0	0	1	0	0	1	2
MIRT548289	hsa	hsa	hsa-miR-18a-5p	FAM3C	0	0	0	0	1	0	0	1	2
MIRT549003	hsa	hsa	hsa-miR-18a-5p	CCND1	0	0	0	0	1	0	0	1	2
MIRT551152	hsa	hsa	hsa-miR-18a-5p	ZNF678	0	0	0	0	1	0	0	1	2
MIRT553232	hsa	hsa	hsa-miR-18a-5p	TWF1	0	0	0	0	1	0	0	1	2
MIRT554719	hsa	hsa	hsa-miR-18a-5p	RNF146	0	0	0	0	1	0	0	1	2
MIRT563199	hsa	hsa	hsa-miR-18a-5p	C15orf38-AP3S2	0	0	0	0	1	0	0	1	2
MIRT564665	hsa	hsa	hsa-miR-18a-5p	ZNF367	0	0	0	0	1	0	0	1	2
MIRT571068	hsa	hsa	hsa-miR-18a-5p	ALG14	0	0	0	0	1	0	0	1	2
MIRT571091	hsa	hsa	hsa-miR-18a-5p	ZNF670	0	0	0	0	1	0	0	1	2
MIRT621411	hsa	hsa	hsa-miR-18a-5p	VPS18	0	0	0	0	1	0	0	1	2
MIRT629512	hsa	hsa	hsa-miR-18a-5p	AS3MT	0	0	0	0	1	0	0	1	2
MIRT657094	hsa	hsa	hsa-miR-18a-5p	JMY	0	0	0	0	1	0	0	1	2
MIRT662379	hsa	hsa	hsa-miR-18a-5p	BDH1	0	0	0	0	1	0	0	1	2
MIRT686806	hsa	hsa	hsa-miR-18a-5p	SOX12	0	0	0	0	1	0	0	1	2
MIRT690077	hsa	hsa	hsa-miR-18a-5p	MBD1	0	0	0	0	1	0	0	1	2
MIRT698313	hsa	hsa	hsa-miR-18a-5p	TMEM2	0	0	0	0	1	0	0	1	2
MIRT704016	hsa	hsa	hsa-miR-18a-5p	EFCAB14	0	0	0	0	1	0	0	1	2
MIRT731126	hsa	hsa	hsa-miR-18a-5p	RUNX1	1	1	1	0	0	0	0	0	3
MIRT731240	hsa	hsa	hsa-miR-18a-5p	MEF2D	1	1	1	0	0	0	0	0	3
MIRT732691	hsa	hsa	hsa-miR-18a-5p	MT1JP	1	1	0	0	0	0	0	0	2
MIRT732692	hsa	hsa	hsa-miR-18a-5p	FBP1	1	1	0	0	0	0	0	0	2
MIRT733209	hsa	hsa	hsa-miR-18a-5p	mTOR	0	0	0	0	1	0	0	0	1
MIRT733495	hsa	hsa	hsa-miR-18a-5p	NR1I2	1	1	1	0	0	0	0	0	3
MIRT734619	hsa	hsa	hsa-miR-18a-5p	MS	0	0	0	0	0	0	0	0	0
MIRT735783	hsa	hsa	hsa-miR-18a-5p	CCN2	1	1	1	0	0	0	0	0	3
MIRT736191	hsa	hsa	hsa-miR-18a-5p	EPHA7	1	1	1	0	0	0	0	0	3
MIRT736193	hsa	hsa	hsa-miR-18a-5p	FGF1	1	1	1	0	0	0	0	0	3
MIRT737063	hsa	hsa	hsa-miR-18a-5p	ING4	1	0	0	0	0	0	0	0	1
MIRT737064	hsa	hsa	hsa-miR-18a-5p	FENDRR	1	0	0	0	0	0	0	0	1
